# Supplementary material for: Targeting secreted PLA2 interactions with EGFR and vimentin to arrest prostate tumour growth
Source: Cell Death Dis. 2025 Dec 20;17(1):183. doi: 10.1038/s41419-025-08280-x (PMC12876990; doi:10.1038/s41419-025-08280-x)
Supplement: Supplementary file 16 — Datasets for Manuscript Figures [file 41419_2025_8280_MOESM16_ESM.xlsx]

## Sheet: Fig 1 b
	Time (hrs)	cFLSYR (pmol/mL)				c(2NapA)LS(2NapA)R (pmol/mL)
	0
	1	1.221	1.316	3.367	4.108	0.638	1.4	2.105	0.31
	4	2.348	2.525	7.806	6.56	0.195	0.266	0.297	0.175
	8	1.75	2.468	2.196	2.496	0.076	0.103	0.105	0.081
	16	0.892	1.031	0.412	0.754	0.13	0.087	0.061	0.085

## Sheet: Fig 1 c
	Time (hrs)	Liver (pmol/g)				Kidney (pmol/g)
	0.35
	1	10.757	12.094	84.26	58.688	6.653	6.343	40.578	53.32
	4	6.044	16.548	23.649	40.237	14.987	7.227	55.934	41.102
	8	4.459	6.36	4.323	5.152	10.358	4.745	10.697	6.322
	16	2.812	3.171	3.22	2.206	1.975	2.377	2.469	1.712
	24	4.87	5.51	4.426	4.792	2.974	2.719	2.931	2.632

## Sheet: Fig 1 d
	Time (hrs)	Liver (pmol/g)				Kidney (pmol/g)
	0.35
	1	4.926	5.554	2.767	3.075	0.485	0.725	0.546	0.5
	4	0.77	2.8	3.994	2.133	0.147	0.333	0.399	0.271
	8	0.467	0.393	0.424	0.415	0.122	0.069	0.081	0.089
	16	1.035	0.851	0.502	0.723	0.241	0.347	0.355	0.177
	24	0.511	0.976	0.708	0.611	0.223	0.223	0.224	0.197

## Sheet: Fig 1 e-i
	Time (h)	Plasma c2 (ng/mL)					Urine c2 ( total ng/hr)					Liver c2 (ng/g)					Kidney c2 (ng/g)					Faeces c2 (ng/g)
	1	4.2	17.1	35.1	0	3.9	198.5	1.7	3.6	2.7	35.3	21.2	31.2	16	55.5	57.2	5.9	47.9	3.5	25.4	15	44.1	170.5	367.5	50.7	133.6
	2	9.6	4.2	10.5	0	16.2	803.6	1.3	17.8	0	0	17.2	15.5	49	14.7	31.7	926.4	59.2	21.1	14.4	3	191.1	65.7	64.4	238.7	110.3
	8	0	4.5	0	0	0	6.5	2	2.2	1.5	4.6	0	0	0	14.7	0	0	0	0	0	0	25.7	530780	254.6	114.2	124.6
	24	20.1	0	0	0	0	0.9	1.9	1.5	2.4	20	0	0	0	508.1	0	0	0	0	0	0	791768	705916	397322	432982	45068.4

## Sheet: Fig. 2a
Tumor size (mm^3)
	Time weeks	cF (2 mg/kg, po, thrice weekly)													Vehicle control
	0	179.4	195.3	197.9	0	113	118.8	179.6	57.9	187	148.1	92	0	104.9	179.6	233.3	0	181.9	199.6	136.6	191.3	187.3	97	183.2	252.6	246.4	137.3
	0.5	156.7	207.6	168	57.8	156.3	134	194.6	86.8	212	179.4	110.3	0	120.4	0	102.2	0	163.8	207.6	193.4	115.7	153.9	89.8	216.2	227.8	190.8	220
	1	104.3	181.9	212.2	101.8	278.1	115.9	124.8	243.1	195.3	113	111.4	0	421.3	134.9	0	149.8	167.7	161.1	164.5	99.6	161.1	136.9	177.7	87	292.8	394.7
	1.5	116.6	179.2	190.8	134.1	207.3	113	130.2	270.6	202.9	130.2	77.8	154	229.9	133.3	319.3	113	139.5	187	252.1	143.8	153	130.9	172.8	137.1	258.2	315.2
	2	110	109.8	150.5	177.7	161.1	102.2	134	393.6	161.1	97	143	0	252.6	108.9	381.2	157.5	164.2	157.5	182.9	164.6	153.9	170.1	259.2	115.7	282.8	441.6
	2.5	120.9	191.3	175.7	140.2	183.5	81	118.8	498.3	134	137.1	216.5	127.6	375.1	170.1	294	133.5	130.8	273.2	143	143.4	150.3	220.9	157.5	187.5	248.5	362.2
	3	120.9	91.3	179.2	94.2	280.9	104.9	123.6	421	143.4	97	115.7	143.9	267.9	134	315.2	157.5	104.9	243.8	104.8	308.8	150.5	155.7	207.6	187	243.1	587.2
	3.5	80.1	129.7	147.2	102.2	265.9	127.9	118.5	428.1	140.4	99	99.3	91.9	278.3	234.3	313.6	215.9	175.2	309.9	180.4	287.8	117.7	212.3	157.5	216.6	238.2	709.3
	4	101.8	130.9	218.9	77.8	527.3	124.4	104.8	542	99.5	133.5	113	207.3	242	278.9	571.1	300.2	171.9	421	130.9	208	167.3	203.7	165.3	171.9	294	596.7
	4.5	127.9	118.1	186.1	76.9	530.1	127.8	118.1	685.1	203.7	171.9	94.4	179.7	199.6	276.3	436.7	317.4	135.5	332.9	202.9	241.3	130.5	163.4	164.5	164.7	257.7	623.9
	5	86.8	130.5	158.1	71.3	502	118.5	105.3	462.8	89.4	127.9	154	146.4	269.7	478.6	468.9	377.3	149.3	327.4	102.2	288.8	161	118.5	154	212.4	327.2	716.3
	5.5	100.6	102.2	247.6	157.1	579.4	82.1	89.3	585.2	130.9	140.2	168.2	178.3	268.7	524.6	968.6	386.1	170.1	510.6	83	294.1	107.5	102.2	131.3	197.9	362.9	580.6
	6	56.1	89.3	241.3	100.6	544.4	71.5	176.2	587.9	55.7	173.5	77.3	268.1	233.3	422.9	579.1	620.9	171.2	465.2	104.9	418.7	132	110	168.3	239.1	299.2	881.9
	6.5	89.2	142	178.8	203.8	333.1	87.1	99.5	614.1	83.9	175.8	91.6	238.2	197.2	437.9	680	630.5	197.9	372.6	132	399.8	109.4	160.8	200.1	601	343.8	722.4
	7	82.5	134	171.2	280.9	547.9	113.1	107.4	703.9	107.4	220.9	118.7	304.9	262.8	699.4	656.8	803.4	207.6	383.1	94.5	474.3	225.3	211.3	157.5	716.7	288.6	902.8
	7.5	96.3	127.9	133.1	338.9	435	121.8	127.3	743.1	104.6	258.2	116	327.4	283.5	710.2	677.6	592.6	310.4	512.5	134.1	452.6	243.1	207.6	220.7	905.1	332.9	807.1
	8	76.5	145.6	135.5	392.9	462.2	127.8	87.1	771.7	121.8	150.6	84.5	535.3	434.8	648.7	637.6	833.7	263.2	606.3	120.4	459.7	168.2	338.5	106.4	973.9	299.4	901.8
	8.5	91.3	90.4	133.1	460.7	433.9	150.4	86.1	716.3	99.5	175.5	118.8	462.8	356.7	674	690.2	773.6	304.9	574.9	126.4		140.4	277.8	143.4	1090.4	338.5	1085.5
	9	104.3	146.2	153.4	406.7	393.4	175.2	114	657.7	77.6	137.3	136.1	576.2	337.6	812.5	870.5	1136.3	392.2	131.4	115		113	311.4	120.4	1317.2	489.2	1471.8
	9.5	94.6	112.7	141.4	339	300.2	124.4	99.3		79.9	181.2	111.4	580.6	547.6	863	927.9	1042.3	301	684.1	107.4		96.6	311.4	97	881.9	535.8	1303.1
	10	54.3	96.3	105.9	400.8	288.6	221.2	104.8		86.5	215.4	121.5	637.6	609.1	976.8		1121.3	520	751.5	133.8		113	482	141.4			1518.2

## Sheet: Fig. 2b
Tumor weights week 10 (g)
	Vehicle	cF (2 mg/kg po)
	0.517	0.012
	0.547	0.128
	0.756	0.044
	0.197	0.235
	0.448	0.113
	0.014	0.161
	0.26	0.028
	0.041	0.254
	0.196	0.048
	0.043	0.115
	0.469	0.429
	0.414	0.356
	0.67	0.233

## Sheet: Fig. 2c
Serum PSA week 10 (ng/mL)
	Vehicle	cF ( 2mg/kg po)
	56.426	0.015
	0.762	0.588
	5.354	0.678
	0.119	12.78
	14.965	0.891
	34.314	2.709
	26.344	0.621
	11.079	9.176
	0.269	3.256
	33.9	0.856
		0.299

## Sheet: Fig. 2d
Tumor volume (mm^3)
	LNCaP-Luc Vehicle									LNCapP-Luc c2 (0.1 mg/kg, 3 x per week)
	115.9	187.5	106.8	104.9	137.5	84.7	127.9	98.7		71.5	94.5	89.4	153.7	130.2	75.3	116.6
	107.2	161	79.4	112	0	89.5	91.6	89		54.2	82.4	98.2	42.7	87.1	150.1	55.5
	103.5	112.7	107.2	104.6	0	118.7	136.9	79.4		168.8	117.7	113.1	70.4	75	82.4	87.1
	510.4	140.5	89.3	71.5	76.5	168	137.3	81.8		113.7	191.1	89.5	59.5	84.8	104.6	90.4
	697.2	229.9	140.2	68.8	120	243.7	96.6	82.3		299.4	229.4	127.6	61.9	73.3	101.1	83.9
	271.3	299.5	143.9	76.5	86.7	243.6	124.4	43		218.1	164.5	77.3	52.9	97	165.3	71.3
	286.5	434.4	314.7	87.1	0	336.1	131	44.6		179.9	415.4	105.9	61.6	63.5	140.6	77.6
	421.3	253	339	189.8	0	295.3	210.2	86.5		187.4	191.5	72.8	144.6	67.5	321.4	67.5
	203.7	485.5	350.9	229.4	77.9	469.2	243.7	217.1		411.6	248.6	133.1	150.6	63.9	166.1	112.6
	272.9	405	273.2	367.5	114.7	320.6	321.6	331.1		255.4	163.8	355.2	193.5	75.8	157.5	173.5
	355.4	478	234.1	182.4	50.7	291.7	243.7	247.1		327.8	175.5	272	164.5	0	269.7	175.2
	555.9	529.3	310.4	283.2	101.6	199.6	243.7	218.3		201.7	146.2	225.1	280	80.2	115.7	164.7
	678	530.1	491.1	252.1	138.8		179.7	301		229	150.4	243.8	136.1	75.8	103.9	113.1
	723.3	554.3	571.1	225.3	229.1		156.7	238.7		254.2	225.1	275.3	102	93.6	91.6	123.1
	718.2	579.8	572.1	216.6	119.8		252.1	410.6		326.7	350.5	329.9	126.4	71.3	75.5	162.8
	743.1	546.4	781.2	284.7	152.9		233.1	313.6		227.4	356.7	350.8	136.9	79.9	134.1	304.1
	1018.3	531.1	706.2	166.7	150.4		336.1	346.8		450.2	287.8	374.8	154.1	86.5	103.9	202.8
	1011.2	526.3	571.7	160.4	124.4		384.3	360.8		364.6	349.5	436.7	231.4	68.8	69.4	304.1
	1295.5		666.5	118.1	124.8		719.8	491.9		485.3	389	443.1	223.6	99	94.8	254.3
			615.1	150.4	275.1		639.6	675.2		430.1	470.7	390.1	304	101.1	131.3	347.1
				156.7	267.2		539	818.7				560.8	415.4	77.6	113.1	440.5

## Sheet: Fig. 2e
Serum PSA levels (ng/mL)
	LNCaP-Luc Vehicle	LNCapP-Luc c2 (0.1 mg/kg, 3 x per week)
	106.9	11.931
	52.34	22.554
	29.556	17.314
	3.502	5.521
	4.004	2.888
	2.712	3.702
	15.886	16.109
	98.55

## Sheet: Fig. 3a
	Vehicle control										cF (2 mg/kg, po, thrice weekly)
	1	1	1	1	1	1	1	1	1	1	1	1	1	1	1	1	1	1
	1.1	1.3	1.4	1.2	0.4	0.9	1	1.1	1.2	1	1	1	0.9	1.3	0.6	1	1	1.5
	1.4	0.4	1.9	1.1	0.8	0.9	1	1.4	1.3	1.3	0.8	1.1	1.4	0.5	0.5	1	0.9	1.4
	0.8	0.5	1.6	1.9	0.9	1.1	0.9	1	1.1	1.1	0.5	1.3	1.1	0.6	0.7	0.9	1.2	1.4
	0.8	0.4	1.9	2.4	1.3	1.3	0.6	1.2	1.1	1.3	0.7	1	1.1	0.8	0.5	0.9	1.4	1.3
	0.8	0.6	2.2	2.6	1.5	1.1	0.7	1.1	1.4	1.4	0.5	1.1	1.4	0.8	0.4	1	1.3	1.1
	0.7	1.4	2.2	2.2	1.2	1.1	0.9	1	1.9	1.5	0.6	1	1.7	0.4	0.6	0.9	1.4	1.1
	1.3	0.9	2.8	3	1.6	1.2	0.8	1.3	2.3	1.8	0.8	0.8	1.7	0.6	0.4	0.9	1.7	1.4
	0.7	0.8	4	3.5	2.3	1.4	0.8	1.2	2.8	1.8	0.7	0.9	2	0.3	0.6	0.8	2.1	0.6
	0.9	1	3.5	3.4	2.3	1.9	0.7	1.1	2.3	1.9	0.4	1.1	3.1	0.3	0.7	0.6	2	0.8
	0.7	1.8	3.9	3.8	2.7	2.6	0.8	1.2	3.3	1.8	0.4	1	3.1	0.3	0.4	0.9	2.2	1.1
	0.7	1.6	4	4	2.5	2.8	0.7	1.3	3.3	2.2	0.6	0.7	4.2	0.3	0.4	0.7	3	0.7
	0.8	2.7	3.9	4	2.7	2.8	0.8	1.7	3.3	2.4	0.5	1.2	4.2	0.3	0.5	0.9	2.8	0.7
	0.8	2.5	4.1	5.2	2.2	2.8	0.8	1	3.3	2.2	0.8	0.8	4.2	0.3	0.4	0.8	2.8	0.7
	0.5	2.3	6.4	5.2	3	2.8	0.5	1.1	3.3	2.8	0.5	1	4.2	0.3	0.4	0.6	3.7	1
	0.9	2.5	6.6	5.2	3.4	2.8	0.7	1.2	3.3	2.9	0.6	1.2	4.2	0.3	0.4	0.8	3.7	0.9
	0.6	3.1	7.2	5.2	3.8	2.8	0.3	1.5	3.3	3	0.4	1.4	4.2	0.3	0.5	0.7	3.7	1
	0.7	3.1	7	5.2	4.7	2.8	0.5	1.8	3.3	3.7	0.4	0.9	4.2	0.3	0.3	0.7	3.7	0.7
	0.6	1.2	9.6	5.2	4.7	2.8	0.4	2.9	3.3	3.7	0.7	1	4.2	0.3	0.5	0.5	3.7	0.6
	0.7	2.8	11.8	5.2	4.7	2.8	0.4	3.6	3.3	3.7	0.5	1	4.2	0.3	0.4	0.5	3.7	0.7
	0.7	2.9	10.7	5.2	4.7	2.8	0.5	4.9	3.3	3.7	0.4	1.2	4.2	0.3	0.4	0.6	3.7	0.6

[truncated: 38 more sheets: Fig 3b, Fig 3c, Fig 3d, Fig 3e, Fig 3f, Fig 4a, Fig 4b, Fig 4c, Fig 4d, Fig. 5a, Fig. 5b, Fig. 5c, Fig. 5d, Fig. 5e, Fig. 5f-i, Fig. 6a, Fig. 6b, Fig. 6c, Fig. 6d, Fig. 6e …]
